# Supplementary material for: Crosstalk between hydroxytyrosol, a major olive oil phenol, and HIF-1 in MCF-7 breast cancer cells
Source: Sci Rep. 2020 Apr 14;10:6361. doi: 10.1038/s41598-020-63417-6 (PMC7156391; doi:10.1038/s41598-020-63417-6)
Supplement: Supplementary file 2 — Dataset 1. [file 41598_2020_63417_MOESM2_ESM.xlsx]

## Sheet: Hoja1
	Crosstalk between hydroxytyrosol, a major olive oil phenol, and HIF-1 in MCF-7 breast cancer cells
	Jesús Calahorra1, Esther Martínez-Lara1, José M. Granadino-Roldán2, Juan M. Martí3, Ana Cañuelo1, Santos Blanco1, F. Javier Oliver3, and Eva Siles*1
	1 Departamento de Biología Experimental Universidad de Jaén, Campus Las Lagunillas s/n, Jaén, 23071, Spain
	2 Departamento de Química Física y Analítica, Universidad de Jaén, Campus Las Lagunillas s/n, Jaén, 23071, Spain.
	3 Instituto López Neyra de Parasitología y Biomedicina, IPBLN, CSIC PTS-Granada, Armilla, 18016, Spain.
	*esiles@ujaen.es
		Supplementary Data
Figure 1
a
	Normoxia	Hypoxia
[HT] μM	0	0	25	50	75	100	200
Mean	1	0.997	0.983	1	1.01	0.973	0.997
SD	0.02	0.016	0.026	0.027	0.01	0.031	0.026
n	3	3	3	3	3	3	3
b
	Normoxia	Hypoxia
[HT] μM	0	0	25	50	75	100	200
Mean Q1	4.033	2.9	3.2	4.1	4.433	3.967	3.933
SD Q1	1.201	0.52	2.488	2.234	4.143	0.85	0.577
Mean Q2	6.233	5.8	5.933	5.7	5.867	5.1	6.767
SD Q2	1.739	0.458	0.569	0.889	1.716	1.51	1.716
Mean Q3	86.9	88.7	85.667	86.933	86.467	88.733	86.667
SD Q3	2.326	1	1.595	1.626	2.658	1.71	1.692
Mean Q4	2.833	2.633	5.2	3.233	3.233	2.2	2.633
SD Q4	0.404	0.808	3.555	1.32	0.611	0.781	0.723
n	3	3	3	3	3	3	3
d
	Normoxia	Hypoxia
[HT] μM	0	0	5	10	25	50	75	100	200
Mean	1	0.985	1.096	0.815	0.691	1.041	1.041	0.982	1.094
SD	0.224	0.147	0.145	0.187	0.222	0.122	0.046	0.177	0.064
n	3	3	3	3	3	3	3	3	3
Figure 2
a
	Normoxia	H2O2	Hypoxia
[HT] μM	0	0	0	25	50	75	100	200
Mean	0.602	1.19	1.047	0.627	0.565	0.495	0.337	0.376
SD	0.205	0.109	0.081	0.249	0.404	0.15	0.194	0.02
n	3	2	3	3	3	3	3	3
P Value t-test Vs Normoxia		*0,0367	*0,0250
P Value t-test Vs Hypoxia						♯♯ 0,0050	♯♯ 0,0043	♯♯ 0,0002
Figure 3
a
	Normoxia	Hypoxia
[HT] μM	0	0	5	10	25	50	75	100	200
Mean	1	0.838	0.94	0.909	0.899	0.917	1.03	0.969	1.042
SD	0.1	0.147	0.097	0.086	0.043	0.21	0.125	0.143	0.209
n	3	3	3	3	3	3	3	3	3
b
	Normoxia	Hypoxia
[HT] μM	0	0	25	50	75	100	200
Mean	0.178	1.031	1.001	0.719	0.589	0.333	0.073
SD	0.135	0.117	0.104	0.156	0.074	0.152	0.075
n	3	3	3	3	3	3	3
P Value t-test Vs Hypoxia				♯ 0,05	♯♯ 0,0053	♯♯ 0,0032	♯♯♯ 0,0003
P Value t-test Vs Normoxia		**0,0012
c
	Normoxia	Hypoxia
[HT] μM	0	0	25	50	75	100	200
Mean pmTOR	1.206	1	1.224	1.181	0.931	0.86	0.142
SD pmTOR	0.294	0.32	0.236	0.135	0.264	0.196	0.099
Mean pmTOR/mTOR	1.413	1	1.284	1.116	1.133	0.716	0.134
SD pmTOR/mTOR	0.345	0.32	0.247	0.128	0.322	0.164	0.094
n	3	3	3	3	3	3	3
P Value t-test Vs Hypoxia							♯ 0,0108
pmTOR/mTOR
d
	Normoxia	Hypoxia
[HT] μM	0	0	25	50	75	100	200
Mean pS6	0.901	1	0.858	0.81	0.471	0.532	0.313
SD pS6	0.248	0.205	0.102	0.147	0.323	0.088	0.102
Mean pS6/S6	0.763	0.999	0.959	0.837	0.381	0.501	0.275
SD pS6/S6	0.21	0.173	0.114	0.152	0.261	0.083	0.089
n	3	3	3	3	3	3	3
P Value t-test Vs Hypoxia					♯ 0,0315	♯ 0,0171	♯♯0,0049
pS6/S6
Figure 4
a
	Normoxia	Hypoxia
[HT] μM	0	0	5	10	25	50	75	100	200
Mean	1	2.21	2.3	2.16	2.5	2.373	2.121	3.17	4.99
SD	0.1	0.18	0.18	0.2	0.28	0.486	0.767	0.27	0.39
n	3	3	3	3	3	3	3	3	3
P Value t-test Vs Hypoxia	*** 0,0005							♯♯ 0,0069	♯♯♯0,0004
b
	Normoxia	Hypoxia
[HT] μM	0	0	5	10	25	50	75	100	200
Mean	1	2.487	2.5	2.045	2.48	2.551	2.186	3.005	3.254
SD	0.058	0.115	0.42	0.26	0.172	0.28	0.776	0.092	0.079
n	3	3	3	3	3	3	3	3	3
P Value t-test Vs Hypoxia	*** < 0,0001							♯♯ 0,0037	♯♯♯0,0007
c
	Normoxia	Hypoxia
[HT] μM	0	0	5	10	25	50	75	100	200
Mean	1	1.444	1.429	1.359	1.611	1.563	1.227	1.547	2.256
SD	0.092	0.128	0.239	0.424	0.364	0.101	0.499	0.486	0.267
n	3	3	3	3	3	3	3	3	3
P Value t-test Vs Hypoxia	** 0,0083								♯♯ 0,009
d
	Normoxia	Hypoxia
[HT] μM	0	0	5	10	25	50	75	100	200
Mean	1	1.491	1.342	1.435	1.525	1.617	1.577	1.406	1.348
SD	0.06	0.23	0.184	0.159	0.192	0.355	0.3	0.061	0.072
n	3	3	3	3	3	3	3	3	3
P Value t-test Vs Hypoxia	* 0,0231
e
	Normoxia	Hypoxia
[HT] μM	0	0	25	50	75	100	200
Mean	0.885	0.913	0.836	0.968	1.085	0.837	0.839
SD	0.169	0.092	0.081	0.277	0.312	0.193	0.102
n	3	3	3	3	3	3	3
Figure 5
b
	Normoxia	Hypoxia
[HT] μM	0	0	Scr	HT100	HT200	Hsi	HT 100 si	HT 200 si
Mean	0.53	0.959	1.085	1.281	1.478	0.616	0.51	0.4
SD	0.161	0.107	0.12	0.082	0.045	0.182	0.058	0.129
n	3	3	3	3	3	3	3	3
P Value t-test Vs Scr	aa 0,0088				aa 0,0061	a 0,0204	aa 0,0017	aa 0,0025
P Value HT100 Vs HT100 si	ccc 0,0002
P Value HT200 Vs HT200 si	ccc 0,0002
c
	Normoxia	Hypoxia
[HT] μM	0	0	Scr	HT100	HT200	Hsi	HT 100 si	HT 200 si
Mean	0.299	0.988	1	1.47	1.848	0.45	1.038	1.202
SD	0.089	0.241	0.201	0.068	0.202	0.223	0.282	0.102
n	3	3	3	3	3	3	3	3
P Value t-test Vs Scr	aa 0,0053			a 0,0186	aa 0,0067	a 0,0339
P Value t-test Vs Hsi							b 0,0473	bbb 0,0061
P Value HT100 Vs HT100 si	0.0611
P Value HT200 Vs HT200 si	cc 0,0078
d
	Normoxia	Hypoxia
[HT] μM	0	0	Scr	HT100	HT200	Hsi	HT 100 si	HT 200 si
Mean	0.637	1.088	1	1.379	1.635	0.616	1.128	1.075
SD	0.137	0.129	0.156	0.128	0.261	0.069	0.1	0.199
n	3	3	3	3	3	3	3	3
P Value t-test Vs Scr	a 0,0393			a 0,0314	a 0,0225	a 0,0177
P Value t-test Vs Hsi							bb 0,0019	b 0,0197
P Value HT100 Vs HT100 si	0.0558
P Value HT200 Vs HT200 si	c 0,0418
Figure 6
a
	Normoxia	Hypoxia
[HT] μM	0	0	5	10	25	100	200
Mean	1	1.41	1.38	1.38	1.13	1.42	1.05
SD	0.204	0.362	0.379	0.353	0.216	0.239	0.181
n	3	3	3	3	3	3	3
b
	Normoxia	Hypoxia
[HT] μM	0	0	5	10	25	100	200
Mean	1	0.393	0.365	0.508	0.698	6.213	145.64
SD	0.415	0.056	0.061	0.149	0.32	4.871	40.776
n	3	3	3	3	3	3	3
P Value t-test Vs Hypoxia							♯♯ 0,0035
c
	Normoxia	Hypoxia
[HT] μM	0	0	5	10	25	100	200
Mean	1	1.2519	1.03527	0.86111	0.99123	1.07564	1.91094
SD	0.06841	0.11426	0.11463	0.22569	0.17667	0.34644	0.22549
n	3	3	3	3	3	3	3
P Value t-test Vs Hypoxia	* 0,0306						♯ 0,0107
Figure 7
b
	Normoxia	Hypoxia
[HT] μM	0	0	Scr	H si	HT100	HT100 si	HT200	HT200 si
Mean	0.928	0.787	1	0.315	5.335	0.495	71.677	4.725
SD	0.186	0.135	0.038	0.157	0.726	0.416	4.836	0.737
n	3	3	3	3	3	3	3	3
P Value t-test Vs Scr				aa 0,0018	aaa 0,0005		aaa < 0,0001	aaa 0,0009
P Value t-test Vs Hsi								bbb 0,0005
P Value HT100 Vs HT100 si		ccc 0,0006
P Value HT200 Vs HT200 si		ccc <0,0001
c
	Normoxia	Hypoxia
[HT] μM	0	0	Scr	H si	HT100	HT100 si	HT200	HT200 si
Mean	0.127	0.759	1	0.307	0.954	0.445	1.311	0.628
SD	0.097	0.29	0.11	0.129	0.059	0.187	0.152	0.093
n	3	3	3	3	3	3	3	3
P Value t-test Vs Scr	aaa 0,0005			aa 0,0021		a 0,0115	a 0,0457	a 0,0112
P Value t-test Vs Hsi								b 0,0248
P Value HT100 Vs HT100 si		ccc <0,0001
P Value HT200 Vs HT200 si		cc 0,0027
d
	Normoxia	Hypoxia
[HT] μM	0	0	Scr	H si	HT100	HT100 si	HT200	HT200 si
Mean	0.267	0.591	1	0.652	1.374	1.127	1.782	1.377
SD	0.024	0.061	0.111	0.06	0.105	0.135	0.126	0.103
n	3	3	3	3	3	3	3	3
P Value t-test Vs Scr	aaa 0,0004	aa 0,005		aa 0,0087	a 0,0132		aa 0,0013	a 0,0125
P Value t-test Vs Hsi						bb 0,0051		bbb 0,0005
P Value HT100 Vs HT100 si		0.0669
P Value HT200 Vs HT200 si		c 0,0126
Figure S1
a
	Normoxia	Hypoxia
[HT] μM	0	0	25	50	75	100	200
Mean	0.854	1	0.953	1.058	0.822	1.2	1.059
SD	0.187	0.285	0.264	0.147	0.454	0.287	0.152
n	3	3	3	3	3	3	3
b
	Normoxia	Hypoxia
[HT] μM	0	0	25	50	75	100	200
Mean	1.181	1	0.895	0.968	1.238	1.062	1.139
SD	0.247	0.091	0.079	0.146	0.316	0.278	0.587
n	3	3	3	3	3	3	3
